# Supplementary material for: Epigenome‐wide association study of sarcopenia: findings from the Hertfordshire Sarcopenia Study (HSS)
Source: J Cachexia Sarcopenia Muscle. 2021 Dec 4;13(1):240–53. doi: 10.1002/jcsm.12876 (PMC8818655; doi:10.1002/jcsm.12876)
Supplement: Supplementary file 3 — Table S1: List of Pyrosequencing primers Table S2: List of Sarcopenia‐associated dmCpGs Table S3: List of ALMi‐associated dmCpGs Table S4: List of gait speed‐associated dmCpGs Table S5: List of grip strength‐associated dmCpGs Table S6: Overlap of the differentially methylated CpGs with respect to Sarcopenia, ALMi, Grip strength and Gait speed Table S7: Association between sarcopenia, muscle mass, strength and function and muscle epigenetic age acceleration Table S8: List of DMRs associated with sarcopenia Table S9: List of DMRs associated with ALMi Table S10: List of DMRs associated with grip strength Table S11: List of DMRs associated with gait speed Table S12: Significant GO terms associated with the Sarcopenia PPI network Table S13: Top 10 GO terms associated with the top 2 sarcopenia‐associated clusters Table S14: Top 10 GO terms associated with the top 2 clusters associated with the ALMI dmCpGs Table S15: List of dmCpGs (p < 0.05) following GSK343 treatment after 10 days of differentiation of human primary myoblasts [file JCSM-13-240-s001.xlsx]

## Sheet: List of tables
List of supplemental tables
Table S1	List of Pyrosequencing primers
Table S2	List of Sarcopenia-associated dmCpGs
Table S3	List of ALMi-associated dmCpGs
Table S4	List of gait speed-associated dmCpGs
Table S5	List of grip strength-associated dmCpGs
Table S6	Overlap of the differentially methylated CpGs with respect to Sarcopenia, ALMi, Grip strength and Gait speed
Table S7	Association between sarcopenia, muscle mass, strength and function and muscle epigenetic age acceleration
Table S8	List of DMRs associated with sarcopenia
Table S9	List of DMRs associated with ALMi
Table S10	List of DMRs assocaited with grip strength
Table S11	List of DMRs associated with gait speed
Table S12	Significant GO terms associated with the Sarcopenia PPI network
Table S13	Top 10 GO terms associated with the top 2 sarcopenia-associated clusters
Table S14	Top 10 GO terms associated with the top 2 clusters associated with the ALMI dmCpGs
Table S15	List of dmCpGs (p<0.05) following GSK343 treatment after 10 days of differentiation of human primary myoblasts

## Sheet: Table S1
Supplementary table 1: List of Pyrosequencing primers
cg10941472
Forward	TTGTTTTGGGAAGTAGTTGGT
Reverse	[Btn]ACAACAACCCTATATATTATTATTCAAACT
Sequencing	AGTTGGTGTGATTATATGA
cg22813735
Forward	AAGTGGTTTTTTTTATTGAGGTTATTAGTA
Reverse	[Btn]TCCCTTTCAAAACAACATTCCATTCA
Sequencing	GGTTATTAGTATTAGAAAGGTAG
cg17194069
Forward	[Btn]TTGGGTAAATATTTAAGAGTGGGG
Reverse	CCTAAAACCTTCATTACCATTTCTAAC
Sequencing	AAATAACCTCTACTCCC

## Sheet: Table S2
Supplementary table 2: List of Sarcopenia-associated dmCpGs
Probe	logFC	AveExpr	t	P.Value	adj.P.Val	B		chr	pos	strand	Relation_to_Island	UCSC_RefGene_Group	UCSC_RefGene_Name
cg17974166	0.124385	0.124551	9.59425	7.1e-16	2.67e-10	21.469		chr1	23280069	-	Island
cg01647314	0.0831151	0.163958	8.56611	5.61e-13	1.06e-07	17.4103		chr1	23280066	-	Island
cg10941472	0.0822503	0.110164	8.05434	1.19e-11	1.49e-06	15.3068		chr8	142986283	-	S_Shore
cg20843809	-0.115078	0.870514	-7.94398	4.48e-11	4.22e-06	14.858		chr16	79247556	+	OpenSea
cg07236061	-0.198696	0.864595	-7.13989	3.31e-09	0.000227846	11.6246		chr5	73720202	-	OpenSea	Body	LINC01331
cg22843429	-0.0497009	0.866107	-7.12184	3.63e-09	0.000227846	11.5688		chr12	7083479	-	S_Shelf	Body	EMG1
cg03622584	0.0527561	0.624526	6.91193	5.63e-09	0.000303068	10.7415		chr5	133840761	+	OpenSea	TSS1500	LOC101927934
cg00384701	0.0429909	0.311626	6.86935	6.97e-09	0.000327975	10.5422		chr3	13974800	+	Island
cg10977501	-0.0346007	0.908754	-6.93824	9.09e-09	0.000380577	10.829		chr8	2042802	-	N_Shelf	Body	MYOM2
cg27191906	0.0676412	0.636187	6.75889	1.2e-08	0.000451045	10.1106		chr6	29140126	+	OpenSea	TSS1500	OR2J2
cg00172812	0.102426	0.231052	6.7402	1.32e-08	0.000451045	10.0655		chr1	23279685	-	Island
cg00102685	-0.0368017	0.935913	-6.8106	1.7e-08	0.000533267	10.3806		chr3	186645653	-	N_Shelf
cg08344114	-0.0378032	0.561237	-6.6989	2.91e-08	0.000777237	9.87056		chr13	112247834	-	OpenSea
cg27473406	-0.0416066	0.395162	-6.69217	3e-08	0.000777237	9.85454		chr17	63119899	-	S_Shore
cg26945376	0.0331204	0.189264	6.56327	3.1e-08	0.000777237	9.32378		chr12	122897502	-	OpenSea	5'UTR;5'UTR;5'UTR	CLIP1;CLIP1;CLIP1
cg10956589	0.0330407	0.465322	6.52706	3.68e-08	0.000865611	9.24693		chr6	30749279	+	OpenSea
cg03532253	-0.0296485	0.886476	-6.62668	4.1e-08	0.000908546	9.5896		chr12	56399235	-	N_Shore	3'UTR;3'UTR;3'UTR	SUOX;SUOX;SUOX
cg25441771	0.0315559	0.0467525	6.30215	1.05e-07	0.00219832	8.41614		chr3	182816738	-	N_Shore	Body	MCCC1
cg16307778	-0.0500877	0.869566	-6.364	1.39e-07	0.00274975	8.71848		chr6	168066888	-	S_Shelf
cg15744876	-0.0427833	0.570542	-6.32121	1.68e-07	0.00317188	8.43091		chr4	33383554	+	OpenSea
cg04344695	0.0434071	0.481564	6.14893	2.11e-07	0.00366358	7.7207		chr15	63658391	+	OpenSea	Body;Body	CA12;CA12
cg27253454	-0.0322986	0.794557	-6.26804	2.14e-07	0.00366358	8.19777		chr17	9603340	-	OpenSea	Body	USP43
cg14659184	-0.0498694	0.884121	-6.2379	2.45e-07	0.0040103	8.10947		chr15	89929470	-	OpenSea	Body	LINC00925
cg20266770	0.0450705	0.254148	6.08253	2.83e-07	0.00444623	7.45772		chr1	107270063	+	OpenSea
cg25963061	0.0335885	0.713727	6.06611	3.05e-07	0.0045909	7.39046		chr11	5539174	-	OpenSea	TSS1500	UBQLNL
cg24734430	-0.0438819	0.832078	-6.16288	3.42e-07	0.00481873	7.78745		chr19	41280661	+	N_Shelf	TSS1500	MIA
cg05657292	0.0374369	0.425732	6.03776	3.45e-07	0.00481873	7.29352		chr22	17980996	+	OpenSea	Body	CECR2
cg00890010	0.0444604	0.102636	6.01703	3.79e-07	0.00492578	7.25053		chr3	182817389	-	Island	TSS200	MCCC1
cg10180058	0.105177	0.669684	6.01655	3.79e-07	0.00492578	7.22926		chr5	1765590	+	N_Shelf
cg20929811	-0.0271947	0.858097	-6.12256	4.08e-07	0.00512244	7.62107		chr3	52516414	-	OpenSea	Body	NISCH
cg01291920	0.0390127	0.749823	5.97056	4.64e-07	0.0056369	7.0424		chr6	31915077	+	OpenSea	Body	CFB
cg01653686	-0.0351944	0.80944	-6.07448	5.03e-07	0.0058992	7.43185		chr3	93747872	-	OpenSea	TSS1500;Body;Body;Body;Body;Body	STX19;ARL13B;ARL13B;ARL13B;ARL13B;ARL13B
cg07464924	0.0384976	0.0601556	5.94173	5.26e-07	0.0058992	6.99165		chr3	182817250	+	Island	1stExon;5'UTR	MCCC1;MCCC1
cg05754719	0.0621608	0.593925	5.93892	5.33e-07	0.0058992	6.8968		chr21	45811549	+	Island	Body	TRPM2
cg05999141	0.0393313	0.529505	5.9295	5.55e-07	0.00596992	6.87008		chr18	62337995	+	OpenSea
cg12914290	-0.0391214	0.726866	-6.04382	5.75e-07	0.00601743	7.3195		chr15	60326978	-	OpenSea
cg18348830	-0.0262696	0.909207	-6.02879	6.14e-07	0.00624824	7.26341		chr3	54961956	-	OpenSea	5'UTR;Body;1stExon	LRTM1;CACNA2D3;LRTM1
cg26902581	0.0428585	0.566189	5.89815	6.35e-07	0.00629759	6.74921		chr2	173360990	+	OpenSea	Body;Body	ITGA6;ITGA6
cg09933458	0.0877643	0.223707	5.88537	6.71e-07	0.0064839	6.71289		chr13	112063695	-	Island
cg03935957	0.176794	0.298552	5.87272	7.09e-07	0.00667574	6.71333		chr21	19537493	-	OpenSea	5'UTR;5'UTR;5'UTR;5'UTR	CHODL;CHODL;CHODL;CHODL
cg02616966	0.0578678	0.0714132	5.85581	7.62e-07	0.00700356	6.63467		chr3	182817190	+	Island	1stExon	MCCC1
cg27366379	0.0335086	0.464442	5.83636	8.29e-07	0.00743064	6.52433		chr4	130947549	+	OpenSea
cg22911019	-0.0396253	0.721916	-5.94626	8.75e-07	0.0076641	6.91497		chr11	2360012	-	OpenSea	Body	CD81-AS1
cg07303771	-0.0294696	0.870632	-5.91745	9.89e-07	0.00846738	6.83565		chr18	67825195	+	OpenSea	Body	RTTN
cg16543180	0.0410038	0.646859	5.77647	1.07e-06	0.00879999	6.29896		chr21	35874035	-	OpenSea	5'UTR;5'UTR;5'UTR;5'UTR	KCNE1;KCNE1;KCNE1;KCNE1
cg05304726	0.0376	0.729196	5.77524	1.07e-06	0.00879999	6.28186		chr19	640993	-	Island	Body;Body	FGF22;FGF22
cg19115041	-0.0222091	0.881451	-5.88389	1.14e-06	0.00913832	6.7139		chr3	137918515	+	OpenSea	5'UTR;Body;Body;Body;Body;Body	ARMC8;ARMC8;ARMC8;ARMC8;ARMC8;ARMC8
cg00923880	-0.0321104	0.65474	-5.8356	1.4e-06	0.0109647	6.49244		chr8	19613178	+	N_Shore
cg06105925	0.107502	0.121857	5.69929	1.48e-06	0.011374	5.9961		chr5	102898545	+	OpenSea	TSS200;TSS200	NUDT12;NUDT12
cg00377916	0.0477495	0.4304	5.69181	1.53e-06	0.0115006	5.95526		chr20	30008986	-	OpenSea	TSS1500	DEFB122
cg21937660	-0.0257431	0.450882	-5.80889	1.56e-06	0.0115402	6.40872		chr17	71643137	-	S_Shore
cg07655627	0.104185	0.153234	5.67202	1.66e-06	0.0120098	5.89306		chr5	102898729	+	OpenSea	TSS1500	NUDT12
cg01025072	-0.0386231	0.742346	-5.78595	1.72e-06	0.0122184	6.33996		chr7	24576519	+	OpenSea
cg08388448	0.033694	0.503032	5.65039	1.81e-06	0.0126536	5.84309		chr2	119978278	-	N_Shelf
cg06525670	-0.0297744	0.634874	-5.72914	2.18e-06	0.0146928	6.10517		chr13	30528708	+	OpenSea
cg24801892	-0.0432776	0.840585	-5.72641	2.2e-06	0.0146928	6.08744		chr8	131194705	+	OpenSea	Body;Body	ASAP1;ASAP1
cg04256516	-0.029783	0.887858	-5.72381	2.22e-06	0.0146928	6.08141		chr9	100684122	+	N_Shore	Body	C9orf156
cg01028140	-0.104033	0.752765	-5.71756	2.28e-06	0.0147353	6.09031		chr2	1542097	+	N_Shelf	Body;Body;Body;Body	TPO;TPO;TPO;TPO
cg27620052	-0.0377056	0.31328	-5.71473	2.31e-06	0.0147353	6.0716		chr5	172437702	-	OpenSea	Body	ATP6V0E1
cg10241645	0.0323968	0.368946	5.57688	2.46e-06	0.0151975	5.54597		chr9	94928041	+	OpenSea
cg01589701	0.0420649	0.27405	5.57553	2.47e-06	0.0151975	5.5166		chr9	27574383	+	S_Shore	TSS1500;TSS1500;TSS1500	C9orf72;C9orf72;C9orf72
cg26785370	-0.0414158	0.771553	-5.6937	2.52e-06	0.0151975	5.9911		chr17	53923413	-	S_Shore
cg07801569	-0.0257939	0.21056	-5.69122	2.54e-06	0.0151975	5.98492		chr6	31707151	-	N_Shore	TSS1500;TSS1500;TSS1500;TSS1500	MSH5;MSH5;MSH5;MSH5
cg26261627	0.060677	0.131712	5.55438	2.69e-06	0.0156168	5.44267		chr2	31806173	+	Island	TSS200	SRD5A2
cg27141474	-0.0179382	0.883885	-5.67293	2.74e-06	0.0156168	5.91448		chr2	38358225	-	OpenSea	TSS200	C2orf58
cg10452995	0.0454576	0.428783	5.54913	2.75e-06	0.0156168	5.45659		chr16	25075255	-	N_Shelf
cg26369382	0.0420342	0.445954	5.54686	2.78e-06	0.0156168	5.42601		chr7	100240341	+	OpenSea	TSS1500	TFR2
cg03073264	0.0816659	0.120087	5.5319	2.95e-06	0.0163553	5.36243		chr5	102898493	-	OpenSea	5'UTR;5'UTR;1stExon;1stExon	NUDT12;NUDT12;NUDT12;NUDT12
cg26720382	-0.0404587	0.434327	-5.6473	3.04e-06	0.0166002	5.77231		chr7	44704771	-	OpenSea	Body;Body;Body	OGDH;OGDH;OGDH
cg08364137	0.0884915	0.225979	5.51284	3.19e-06	0.0171675	5.27486		chr7	156400990	+	S_Shore
cg12682972	-0.0236588	0.925089	-5.62883	3.28e-06	0.0173887	5.72306		chr2	102444908	+	OpenSea	Body;Body;Body	MAP4K4;MAP4K4;MAP4K4
cg21540802	-0.041042	0.642822	-5.61861	3.42e-06	0.0178451	5.73292		chr7	7984512	-	OpenSea
cg10905947	-0.028002	0.907406	-5.61557	3.46e-06	0.0178451	5.75587		chr21	30392204	+	S_Shore	TSS1500	RWDD2B
cg12853521	0.042461	0.191007	5.48545	3.57e-06	0.0179105	5.18825		chr18	13824359	+	N_Shore	TSS1500	MC5R
cg05315417	-0.0365762	0.679032	-5.60794	3.57e-06	0.0179105	5.63325		chr18	44237019	+	Island	TSS200	LOXHD1
cg03070236	-0.055597	0.177345	-5.6047	3.61e-06	0.0179105	5.63515		chr16	4012997	-	N_Shelf	3'UTR	ADCY9
cg26235490	0.0336877	0.503963	5.47219	3.76e-06	0.018396	5.11418		chr17	1047567	-	OpenSea	Body;5'UTR	ABR;ABR
cg27494470	0.0416021	0.667579	5.4234	4.57e-06	0.0220892	4.93619		chr6	84172561	+	OpenSea
cg23800309	-0.0245247	0.784747	-5.54281	4.63e-06	0.0220933	5.41094		chr15	80287413	+	OpenSea
cg02695541	-0.0642087	0.676427	-5.53739	4.74e-06	0.022295	5.39593		chr19	37837190	-	OpenSea	Body	HKR1
cg10390354	-0.052358	0.541452	-5.52376	5e-06	0.0232497	5.34045		chr4	88040748	+	OpenSea	Body;Body	AFF1;AFF1
cg19037884	-0.0503415	0.614792	-5.49122	5.69e-06	0.0256081	5.22573		chr7	150517346	+	OpenSea
cg09166085	0.0789988	0.112222	5.36422	5.79e-06	0.0256081	4.73344		chr5	102898648	+	OpenSea	TSS200	NUDT12
cg02170693	-0.0285364	0.889351	-5.48582	5.81e-06	0.0256081	5.20653		chr1	166957772	+	N_Shore	TSS1500;TSS1500;5'UTR	MAEL;MAEL;MAEL
cg14601038	0.0545397	0.61079	5.36302	5.82e-06	0.0256081	4.77661		chr2	1481097	-	Island	Body;Body;Body;Body	TPO;TPO;TPO;TPO
cg04721828	0.0475587	0.280836	5.36169	5.85e-06	0.0256081	4.71924		chr11	48285200	+	OpenSea	TSS1500	OR4X1
cg07666882	0.0432153	0.0663583	5.35743	5.95e-06	0.0257437	4.71559		chr5	102898223	+	OpenSea	5'UTR	NUDT12
cg22579114	0.0245112	0.467362	5.34285	6.3e-06	0.0262685	4.68877		chr7	100916357	-	OpenSea
cg06862049	0.0586672	0.417995	5.34105	6.34e-06	0.0262685	4.63364		chr19	49001890	+	Island	Body	LMTK3
cg21788587	-0.0300615	0.886123	-5.46198	6.39e-06	0.0262685	5.10356		chr13	60275654	-	OpenSea	Body;Body;Body;Body	DIAPH3;DIAPH3;DIAPH3;DIAPH3
cg11279838	0.0237701	0.663133	5.33889	6.4e-06	0.0262685	4.6266		chr5	1885778	+	Island
cg01089975	-0.028384	0.562186	-5.45704	6.51e-06	0.0262685	5.07107		chr19	38772617	+	OpenSea	Body;Body	SPINT2;SPINT2
cg02963613	0.0243848	0.796136	5.33156	6.59e-06	0.0262685	4.61446		chr2	1425319	+	OpenSea	Body;Body;Body;Body	TPO;TPO;TPO;TPO
cg25433552	-0.0268743	0.239412	-5.45268	6.63e-06	0.0262685	5.05201		chr5	159560548	-	OpenSea
cg13339844	-0.0301722	0.135297	-5.45266	6.63e-06	0.0262685	5.06015		chr15	70390702	-	Island	TSS1500;TSS1500;TSS1500;TSS1500;TSS1500	TLE3;TLE3;TLE3;TLE3;TLE3
cg13665998	0.0791379	0.106242	5.32026	6.89e-06	0.0270119	4.57696		chr5	102898478	-	OpenSea	5'UTR;1stExon	NUDT12;NUDT12
cg01970260	0.0361289	0.851459	5.31552	7.01e-06	0.0272357	4.5902		chr13	103394098	-	OpenSea	Body	CCDC168
cg07158230	0.0463025	0.48278	5.3036	7.35e-06	0.0282477	4.49762		chr7	63391463	-	Island
cg06400318	-0.0464182	0.908678	-5.41905	7.56e-06	0.0287607	4.99407		chr16	81190750	-	OpenSea	Body	PKD1L2
cg19859098	0.0227427	0.22424	5.29188	7.7e-06	0.0287993	4.51014		chr13	60800925	-	OpenSea	Body	LINC00434
cg15080495	-0.0297576	0.833005	-5.4136	7.72e-06	0.0287993	4.96209		chr6	147091655	-	OpenSea	Body	ADGB
cg15888552	-0.08244	0.706834	-5.40701	7.92e-06	0.028885	4.91214		chr20	19055428	-	OpenSea
cg04991337	0.0397924	0.0784121	5.28436	7.93e-06	0.028885	4.48625		chr3	182817223	+	Island	1stExon	MCCC1
cg18153955	0.0246676	0.383441	5.27926	8.08e-06	0.028885	4.42316		chr12	113296591	-	OpenSea	Body;Body	RPH3A;RPH3A
cg01524501	0.0317858	0.153298	5.27892	8.1e-06	0.028885	4.43779		chr19	15575197	+	OpenSea	5'UTR	RASAL3
cg02308079	0.022797	0.399516	5.27782	8.13e-06	0.028885	4.42358		chr16	67918686	-	Island	TSS200	NRN1L
cg26638505	0.100478	0.263795	5.27261	8.3e-06	0.0290991	4.38103		chr2	31806183	-	Island	TSS200	SRD5A2
cg08877085	0.0253911	0.357891	5.27113	8.34e-06	0.0290991	4.38652		chr11	46847818	+	OpenSea	5'UTR;5'UTR	CKAP5;CKAP5
cg05496383	0.0536062	0.0583488	5.26488	8.55e-06	0.0294637	4.39412		chr3	182817381	-	Island	TSS200	MCCC1
cg02976617	0.0795008	0.0993245	5.26322	8.61e-06	0.0294637	4.36129		chr5	102898463	-	OpenSea	5'UTR;1stExon	NUDT12;NUDT12
cg02920403	0.0503744	0.667841	5.25599	8.85e-06	0.0296529	4.32934		chr11	60909009	+	OpenSea	5'UTR	VPS37C
cg20447970	-0.0340316	0.84796	-5.37638	8.93e-06	0.0296529	4.80555		chr7	131605357	+	OpenSea	Body	LOC101928782
cg12022659	0.0574233	0.323034	5.25213	8.98e-06	0.0296529	4.31394		chr11	50172561	-	OpenSea
cg22160124	0.0447722	0.251079	5.25103	9.02e-06	0.0296529	4.33528		chr20	33103160	+	N_Shore	TSS1500;TSS1500;TSS1500;TSS1500;TSS1500;TSS1500	DYNLRB1;DYNLRB1;DYNLRB1;DYNLRB1;DYNLRB1;DYNLRB1
cg11728664	0.0520365	0.542611	5.24899	9.1e-06	0.0296529	4.29781		chr11	60285636	+	S_Shelf	Body;Body	MS4A13;MS4A13
cg11776763	-0.0458357	0.528603	-5.37055	9.13e-06	0.0296529	4.78965		chr9	138223997	+	OpenSea
cg20940969	-0.0344308	0.663505	-5.35169	9.83e-06	0.0316269	4.70285		chr10	20329214	+	OpenSea	Body;Body	PLXDC2;PLXDC2
cg17525653	0.0384656	0.849071	5.2253	9.97e-06	0.0318165	4.2162		chr5	124662235	-	OpenSea	Body	LOC101927421
cg09756419	0.0323198	0.498929	5.21999	1.02e-05	0.0322033	4.21874		chr16	67918680	-	Island	TSS200	NRN1L
cg23751110	0.0367587	0.390798	5.21606	1.03e-05	0.0324228	4.19493		chr4	19197380	-	OpenSea
cg01761909	0.0274025	0.462365	5.19839	1.11e-05	0.0344207	4.17874		chr7	135748070	+	OpenSea
cg00819317	-0.0398882	0.657366	-5.3178	1.12e-05	0.0345659	4.58482		chr5	38807947	+	OpenSea	Body	OSMR-AS1
cg22633049	-0.0315652	0.66201	-5.31224	1.14e-05	0.0350255	4.61901		chr21	46681294	+	N_Shelf
cg16938504	-0.0441269	0.306184	-5.30796	1.16e-05	0.0353186	4.54243		chr17	80645486	-	OpenSea	Body	RAB40B
cg13866144	-0.0283228	0.920849	-5.30029	1.2e-05	0.0360821	4.51036		chr2	86574368	-	OpenSea
cg05569220	-0.0242939	0.452852	-5.29209	1.24e-05	0.0369376	4.48328		chr17	79138873	-	N_Shore	TSS1500;Body	LOC388428;AATK
cg05056638	0.0948759	0.428509	5.16473	1.26e-05	0.0373142	4.02011		chr8	24800824	-	S_Shore
cg14488699	0.0257027	0.580812	5.15947	1.28e-05	0.0377756	3.97503		chr7	1556262	+	OpenSea
cg26190381	0.031127	0.561435	5.15447	1.31e-05	0.0381971	3.96754		chr10	3862735	+	OpenSea
cg11070863	0.06745	0.498655	5.15149	1.32e-05	0.0381971	3.93966		chr1	23279554	-	Island
cg00375983	0.054152	0.555237	5.15005	1.33e-05	0.0381971	3.96313		chr1	19181390	-	Island	Body	TAS1R2
cg10236778	-0.0571335	0.303397	-5.27114	1.34e-05	0.0381971	4.36958		chr2	858127	+	OpenSea
cg07048375	-0.0335362	0.85086	-5.26556	1.37e-05	0.0387256	4.35061		chr2	44464956	-	OpenSea
cg27270214	0.0369215	0.697202	5.13675	1.4e-05	0.0393494	3.95251		chr19	7007104	-	OpenSea	TSS1500	FLJ25758
cg22277103	0.0312337	0.850975	5.13053	1.43e-05	0.0399931	3.87885		chr7	157655703	+	N_Shelf	Body;Body;Body	PTPRN2;PTPRN2;PTPRN2
cg26592283	-0.0592482	0.878112	-5.24666	1.47e-05	0.0401411	4.29144		chr3	10266323	-	OpenSea	Body	IRAK2
cg07263492	-0.0369613	0.487888	-5.24168	1.5e-05	0.0401411	4.31409		chr8	99835768	-	N_Shore	Body	STK3
cg02751309	0.0253696	0.658211	5.11624	1.51e-05	0.0401411	3.81187		chr20	59541232	-	N_Shore
cg10601972	0.0359224	0.214299	5.11607	1.51e-05	0.0401411	3.85518		chr3	12851576	+	Island	Body;Body	CAND2;CAND2
cg07340922	-0.0277985	0.927305	-5.23768	1.52e-05	0.0401411	4.2666		chr11	114548759	-	OpenSea	TSS1500	FAM55B
cg06890028	-0.0378892	0.593514	-5.23655	1.53e-05	0.0401411	4.27635		chr1	44137602	-	OpenSea	Body	KDM4A
cg03820867	-0.0193543	0.877482	-5.23609	1.53e-05	0.0401411	4.27596		chr3	18782758	-	OpenSea
cg02163885	-0.0620532	0.508781	-5.23524	1.53e-05	0.0401411	4.28905		chr6	27729346	-	OpenSea
cg19986012	-0.0258054	0.661674	-5.2352	1.53e-05	0.0401411	4.24357		chr17	46627848	-	Island	Body	HOXB3
cg16262215	-0.0360604	0.858596	-5.22241	1.61e-05	0.0418421	4.20171		chr19	8387654	-	S_Shore	TSS1500;3'UTR	NDUFA7;KANK3
cg04275390	-0.0392841	0.811885	-5.21312	1.67e-05	0.0430399	4.16803		chr17	66433793	+	OpenSea	Body;5'UTR	WIPI1;PRKAR1A
cg12880874	-0.0248673	0.493821	-5.20648	1.71e-05	0.0437449	4.1549		chr2	2942535	+	OpenSea	Body	LINC01250
cg11301253	-0.0379883	0.798177	-5.20352	1.73e-05	0.0437449	4.14622		chr1	173174920	+	OpenSea	TSS1500;Body	TNFSF4;TNFSF4
cg19818911	0.0406334	0.56985	5.08077	1.73e-05	0.0437449	3.67511		chr4	77323154	+	OpenSea	Body	CCDC158
cg16561657	0.0643978	0.134502	5.07545	1.77e-05	0.0443343	3.65833		chr7	156400711	+	Island
cg25891078	-0.0332178	0.607169	-5.19579	1.78e-05	0.0444237	4.10841		chr12	1738035	-	N_Shore	5'UTR;TSS1500	WNT5B;WNT5B
cg16494429	-0.0302413	0.846853	-5.18893	1.83e-05	0.0449361	4.07097		chr1	154659655	-	OpenSea
cg18917099	-0.0369519	0.627416	-5.18803	1.83e-05	0.0449361	4.09577		chr2	201996273	+	OpenSea	TSS1500;Body;Body;Body;Body;Body;Body;5'UTR;5'UTR	CFLAR;CFLAR;CFLAR;CFLAR;CFLAR;CFLAR;CFLAR;CFLAR;CFLAR
cg23376861	-0.0416433	0.361571	-5.18356	1.86e-05	0.0449361	4.0516		chr18	43678713	+	S_Shore	5'UTR;TSS1500	ATP5A1;ATP5A1
cg18211755	0.0343868	0.282566	5.05981	1.87e-05	0.0449361	3.62909		chr2	55036914	-	OpenSea	Body	EML6
cg26914256	-0.0513236	0.625982	-5.18055	1.89e-05	0.0449361	4.05323		chr2	106473734	-	OpenSea	Body;Body;Body	NCK2;NCK2;NCK2
cg03328571	-0.0336152	0.837803	-5.18045	1.89e-05	0.0449361	4.05015		chr2	170214803	-	N_Shelf	Body	LRP2
cg13916845	0.0477732	0.572575	5.05645	1.9e-05	0.0449361	3.62435		chr22	42415358	+	OpenSea	Body	WBP2NL
cg08395365	0.0272122	0.0755589	5.05635	1.9e-05	0.0449361	3.60099		chr3	182817479	-	S_Shore	TSS200	MCCC1
cg26195178	0.0671599	0.550442	5.05324	1.92e-05	0.0451803	3.5809		chr5	1885716	+	Island
cg20607287	0.0700604	0.304528	5.04169	2e-05	0.0464948	3.60137		chr7	12443886	+	S_Shore	TSS200	VWDE
cg11149240	-0.0257188	0.515234	-5.16303	2.01e-05	0.0464948	4.00485		chr15	70324966	+	N_Shore
cg26984961	0.0242618	0.33865	5.03988	2.02e-05	0.0464948	3.57425		chr7	28458558	+	OpenSea	5'UTR;Body	CREB5;CREB5
cg22801868	0.0300676	0.0440253	5.038	2.03e-05	0.0464948	3.59087		chr3	182817454	-	Island	TSS1500;TSS200;TSS200;TSS200	MCCC1;MCCC1;MCCC1;MCCC1
cg07619953	-0.0341692	0.540661	-5.15997	2.04e-05	0.0464948	3.98796		chr18	59991758	+	N_Shore	TSS1500;TSS1500;TSS1500;TSS1500;TSS1500	TNFRSF11A;TNFRSF11A;TNFRSF11A;TNFRSF11A;TNFRSF11A
cg11783376	0.0708067	0.557675	5.03575	2.05e-05	0.0464948	3.53369		chr5	140776805	+	N_Shore	TSS1500;TSS1500;Body;Body;Body;Body;Body;Body;Body;Body;Body;Body;Body;Body	PCDHGB5;PCDHGB5;PCDHGA8;PCDHGA1;PCDHGA2;PCDHGA3;PCDHGB1;PCDHGA4;PCDHGB2;PCDHGA5;PCDHGB3;PCDHGA6;PCDHGA7;PCDHGB4
cg24315421	0.0263442	0.141708	5.0298	2.1e-05	0.047254	3.5334		chr1	208040253	+	N_Shore
cg17629827	0.0296987	0.765306	5.02711	2.12e-05	0.0474471	3.50201		chr20	48893855	+	OpenSea	Body	LINC01272
cg10263660	-0.0182864	0.538257	-5.14409	2.16e-05	0.0481049	3.9686		chr8	142870937	+	OpenSea
cg18859776	0.0453482	0.688758	5.01913	2.18e-05	0.0481049	3.4672		chr2	215275054	+	OpenSea	3'UTR;TSS1500	SPAG16;VWC2L
cg16731079	-0.0301883	0.333763	-5.14132	2.18e-05	0.0481049	3.91126		chr21	41758562	-	OpenSea	Body;Body;Body	DSCAM;DSCAM;DSCAM
cg10954797	0.0387956	0.861139	5.01694	2.2e-05	0.0481355	3.45646		chr8	25812102	+	OpenSea	Body	EBF2
cg17067226	-0.0285354	0.694236	-5.12982	2.28e-05	0.0496294	3.85915		chr3	157211395	+	OpenSea	Body;Body;Body;Body;Body;Body	VEPH1;VEPH1;VEPH1;VEPH1;VEPH1;VEPH1
cg09651038	0.0461731	0.468485	5.00445	2.3e-05	0.0498456	3.39596		chr5	3311367	-	OpenSea
cg09143779	0.0299419	0.393848	5.00144	2.33e-05	0.0498925	3.45039		chr6	116707933	-	OpenSea	5'UTR;5'UTR	DSE;DSE
cg11939603	-0.0212219	0.869649	-5.12377	2.33e-05	0.0498925	3.87725		chr5	142938607	-	OpenSea

## Sheet: Table S3
Supplementary table 3: List of ALMi-associated dmCpGs
Probe	logFC	AveExpr	t	P.Value	adj.P.Val	B		chr	pos	strand	Relation_to_Island	UCSC_RefGene_Group	UCSC_RefGene_Name
cg22350027	0.0577587	0.560466	8.11771	2.55e-11	9.68e-06	14.8905		chr3	17036922	-	OpenSea	Body;5'UTR	PLCL2;PLCL2
cg22813735	-0.0131276	0.5209	-7.52076	3.63e-10	6.89e-05	12.48		chr21	19528053	+	OpenSea	5'UTR;5'UTR;5'UTR;5'UTR	CHODL;CHODL;CHODL;CHODL
cg06001163	-0.0265309	0.616763	-6.68353	2.45e-08	0.00310622	9.09471		chr4	181854538	+	OpenSea
cg18181545	-0.0128052	0.468266	-6.58849	3.84e-08	0.00327329	8.71482		chr5	83674269	-	N_Shelf	Body;Body	EDIL3;EDIL3
cg23030634	0.0104943	0.873992	6.63315	5.26e-08	0.00327329	8.90575		chr2	85497511	-	OpenSea	Body	TCF7L1
cg10207408	-0.0297468	0.606687	-6.5026	5.73e-08	0.00327329	8.37842		chr14	44974981	-	OpenSea	1stExon	FSCB
cg18211755	-0.015954	0.282474	-6.46523	6.82e-08	0.00327329	8.22395		chr2	55036914	-	OpenSea	Body	EML6
cg10418997	-0.0162564	0.286467	-6.4628	6.89e-08	0.00327329	8.21183		chr5	113014291	+	OpenSea
cg06840106	0.0263406	0.547238	6.42001	1.4e-07	0.00589035	8.0342		chr12	67278182	-	OpenSea
cg18187198	0.0308871	0.287496	6.35548	1.86e-07	0.00659165	7.78832		chr6	27570442	-	OpenSea
cg14597388	-0.0184255	0.65967	-6.23812	1.91e-07	0.00659165	7.29901		chr5	54319373	+	OpenSea	TSS1500	GZMK
cg00292312	-0.0145232	0.434192	-6.20647	2.2e-07	0.00695577	7.19217		chr1	7318138	+	OpenSea	Body	CAMTA1
cg19698273	-0.017081	0.322944	-6.18671	2.4e-07	0.00700824	7.09232		chr19	3908397	+	Island	Body	ATCAY
cg19157647	0.00957802	0.851269	6.26789	2.75e-07	0.0074562	7.42647		chr17	19247897	+	Island	TSS200;Body	MIR1180;B9D1
cg19446499	-0.0104568	0.629393	-6.10619	3.42e-07	0.00845934	6.80051		chr18	57671509	+	OpenSea
cg03088705	0.0140393	0.836481	6.20864	3.56e-07	0.00845934	7.18478		chr10	111624928	-	OpenSea	Body;3'UTR;3'UTR	XPNPEP1;XPNPEP1;XPNPEP1
cg19049305	-0.0131946	0.392714	-6.06449	4.1e-07	0.00915737	6.61876		chr7	78364069	+	OpenSea	Body;Body	MAGI2;MAGI2
cg22382805	0.0125202	0.243003	6.15902	4.42e-07	0.00933	6.99835		chr13	110961594	-	S_Shore	Body	COL4A2
cg14582924	-0.0153038	0.536812	-6.00062	5.4e-07	0.0107984	6.3925		chr2	52599979	+	OpenSea
cg02170693	0.0121199	0.889289	6.09833	5.74e-07	0.0109082	6.78001		chr1	166957772	+	N_Shore	TSS1500;TSS1500;5'UTR	MAEL;MAEL;MAEL
cg16465952	-0.0135895	0.748465	-5.93173	7.25e-07	0.0131185	6.10652		chr3	10552491	+	OpenSea
cg19806151	-0.0190785	0.636395	-5.90057	8.28e-07	0.0142931	6.00588		chr1	223354216	+	OpenSea
cg03461757	0.015287	0.662275	5.98931	9.13e-07	0.0149223	6.34026		chr14	90096151	-	OpenSea
cg16254370	0.0114727	0.700596	5.98178	9.43e-07	0.0149223	6.36444		chr15	64218534	+	OpenSea	Body	DAPK2
cg12820310	-0.0120356	0.851262	-5.82879	1.12e-06	0.0168368	5.74157		chr2	218531045	-	OpenSea	Body	DIRC3
cg15212525	0.015835	0.366105	5.92579	1.19e-06	0.0168368	6.09123		chr12	70861459	-	OpenSea
cg12760313	-0.012437	0.729589	-5.81293	1.2e-06	0.0168368	5.6421		chr12	239390	+	OpenSea	5'UTR;Body	IQSEC3;IQSEC3
cg26224473	-0.0154248	0.865562	-5.79137	1.31e-06	0.0168602	5.54962		chr7	9672879	-	OpenSea	TSS1500	PER4
cg25872320	-0.013651	0.380533	-5.78913	1.32e-06	0.0168602	5.55076		chr14	95773881	+	OpenSea	Body	CLMN
cg25707805	0.0417927	0.625507	5.89932	1.33e-06	0.0168602	5.98916		chr1	113285387	+	N_Shore
cg12480390	-0.0164331	0.646	-5.75875	1.5e-06	0.0183699	5.41683		chr11	126796374	+	OpenSea	Body;Body	KIRREL3;KIRREL3
cg14308648	-0.0187769	0.921235	-5.74086	1.61e-06	0.0191619	5.36323		chr10	3568949	-	OpenSea
cg01572884	-0.0175831	0.561793	-5.69755	1.93e-06	0.0222061	5.23697		chr1	110610266	-	Island	Body	ALX3
cg27483228	-0.0244434	0.4223	-5.68921	2e-06	0.0223026	5.14137		chr6	103720981	+	OpenSea
cg10241645	-0.0175717	0.368341	-5.68063	2.07e-06	0.0224397	5.14116		chr9	94928041	+	OpenSea
cg26863406	0.0172239	0.683187	5.77258	2.24e-06	0.023455	5.4968		chr15	27406931	-	OpenSea	TSS1500;Body;Body	GABRG3-AS1;GABRG3;GABRG3
cg25654973	0.0102189	0.636593	5.76817	2.28e-06	0.023455	5.5146		chr8	81192919	+	OpenSea
cg19341106	0.0291552	0.400284	5.73328	2.63e-06	0.0263146	5.34455		chr7	157811843	+	OpenSea	Body;Body;Body	PTPRN2;PTPRN2;PTPRN2
cg21319727	0.0174978	0.661326	5.72629	2.71e-06	0.0263756	5.3038		chr13	24733762	+	N_Shore	TSS1500;TSS1500;Body	SPATA13;SPATA13;SPATA13
cg09847153	0.0170433	0.172542	5.70273	2.98e-06	0.0281779	5.24677		chr1	38461540	+	N_Shore
cg06977538	0.0157909	0.817615	5.69551	3.07e-06	0.0281779	5.18905		chr9	113171073	-	OpenSea	Body	SVEP1
cg10855773	-0.0148553	0.504112	-5.57515	3.17e-06	0.0281779	4.76253		chr12	27973808	-	OpenSea
cg10040541	-0.0180891	0.809469	-5.57266	3.2e-06	0.0281779	4.73045		chr8	19520584	-	OpenSea	Body;5'UTR	CSGALNACT1;CSGALNACT1
cg19695710	-0.0297179	0.793453	-5.56404	3.31e-06	0.0281779	4.68712		chr15	25295813	-	OpenSea	TSS1500	SNORD116-1
cg13916845	-0.0214813	0.572437	-5.56205	3.34e-06	0.0281779	4.64598		chr22	42415358	+	OpenSea	Body	WBP2NL
cg02972859	-0.0119972	0.266248	-5.55013	3.5e-06	0.0281779	4.64068		chr20	44168693	-	OpenSea	TSS1500;Body	WFDC6;EPPIN-WFDC6
cg10844884	0.0110863	0.827969	5.66098	3.52e-06	0.0281779	5.0633		chr10	45498904	+	S_Shelf	Body	ZNF22
cg15648058	-0.026673	0.476229	-5.54196	3.62e-06	0.0281779	4.67467		chr21	23123750	+	OpenSea	Body	LINC01425
cg24315843	-0.0172269	0.592807	-5.54108	3.63e-06	0.0281779	4.59281		chr9	108737722	-	OpenSea
cg17258900	0.0138987	0.86689	5.64272	3.79e-06	0.0287828	5.03522		chr6	137541817	-	S_Shore	TSS1500	IFNGR1
cg21598047	-0.0229355	0.645473	-5.52347	3.9e-06	0.0290447	4.54104		chr15	41409215	-	S_Shore	TSS1500	INO80
cg16479768	-0.0119531	0.255975	-5.45582	5.1e-06	0.0368202	4.27277		chr4	27863659	+	OpenSea
cg09636661	-0.0106922	0.231519	-5.4539	5.14e-06	0.0368202	4.28168		chr16	69743901	+	OpenSea	3'UTR;3'UTR;3'UTR	NQO1;NQO1;NQO1
cg22020227	-0.0156244	0.598407	-5.4463	5.29e-06	0.0372366	4.22169		chr1	114521775	-	OpenSea	TSS1500	OLFML3
cg25920545	-0.0187942	0.153814	-5.44109	5.4e-06	0.037316	4.20692		chr1	82691343	+	OpenSea
cg20005742	0.0148269	0.648484	5.50089	6.63e-06	0.0449589	4.44494		chr14	103007070	-	N_Shelf
cg07074453	-0.0199348	0.542435	-5.38004	6.86e-06	0.0457169	4.00454		chr2	59460226	-	OpenSea	Body	LOC101927285
cg02345613	-0.0112135	0.754024	-5.36999	7.13e-06	0.0462523	3.99932		chr8	141619483	+	OpenSea	Body;Body	EIF2C2;EIF2C2
cg12008779	0.0162745	0.522277	5.48018	7.18e-06	0.0462523	4.36917		chr6	163881737	+	OpenSea	Body;Body;Body;Body;Body	QKI;QKI;QKI;QKI;QKI
cg00512103	0.0149296	0.839373	5.47138	7.43e-06	0.0470116	4.31058		chr19	1486989	-	Island	Body	PCSK4
cg08574423	0.0100354	0.633632	5.46739	7.55e-06	0.0470116	4.34134		chr19	12724912	+	S_Shelf	Body	ZNF791
cg02208176	-0.0107718	0.147095	-5.34414	7.88e-06	0.0470157	3.88397		chr9	706712	+	N_Shore	TSS200;Body;Body;Body	KANK1;KANK1;KANK1;KANK1
cg25570509	-0.0303655	0.582753	-5.33683	8.11e-06	0.0470157	3.81509		chr5	100226887	+	OpenSea	Body;Body	ST8SIA4;ST8SIA4
cg03850986	0.0272597	0.571919	5.44422	8.26e-06	0.0470157	4.24296		chr10	116408382	+	OpenSea	Body;Body;Body	ABLIM1;ABLIM1;ABLIM1
cg12183467	0.01654	0.777264	5.44062	8.37e-06	0.0470157	4.23441		chr14	104352244	+	OpenSea
cg09850687	0.00953947	0.886749	5.44054	8.37e-06	0.0470157	4.21993		chr6	99856087	-	OpenSea	Body;Body	PNISR;PNISR
cg25817120	0.0178772	0.740895	5.44049	8.37e-06	0.0470157	4.24237		chr12	96340203	+	S_Shelf	Body	AMDHD1
cg16811201	-0.0133078	0.771255	-5.32513	8.48e-06	0.0470157	3.75939		chr9	99035862	-	OpenSea	Body	HSD17B3
cg06022698	-0.0182801	0.853739	-5.32347	8.54e-06	0.0470157	3.77524		chr6	117201841	+	S_Shelf	Body	RFX6
cg01614101	0.0212647	0.816137	5.42824	8.78e-06	0.0476531	4.15103		chr11	113778771	+	OpenSea	Body	HTR3B
cg04697299	0.0161847	0.853471	5.42344	8.94e-06	0.0478576	4.15543		chr2	200849634	+	OpenSea

## Sheet: Table S4
Supplementary table 4: List of gait speed-associated dmCpGs
Probe	logFC	AveExpr	t	P.Value	adj.P.Val	B		chr	pos	strand	Relation_to_Island	UCSC_RefGene_Group	UCSC_RefGene_Name
cg06423765	0.0628346	0.860329	6.72376	4.37e-09	0.0016729	10.5739		chr1	120010901	+	OpenSea
cg25429008	0.111688	0.88313	6.21518	5.8e-08	0.00811053	8.5618		chr3	9177447	-	N_Shore	Body;Body	SRGAP3;SRGAP3
cg11212023	0.0768551	0.395172	6.19679	6.35e-08	0.00811053	8.47233		chr2	109881502	-	OpenSea	Body	SH3RF3
cg04572498	0.0671815	0.716962	6.12568	8.97e-08	0.0084037	8.21481		chr12	13098971	-	OpenSea	Body	GPRC5D
cg17194069	-0.10539	0.782448	-6.05436	1.1e-07	0.0084037	7.9185		chr20	36598378	+	OpenSea
cg07263853	-0.0951276	0.703711	-5.9375	1.91e-07	0.0104668	7.46031		chr5	180047686	+	Island	Body;Body	FLT4;FLT4
cg13193050	0.0391019	0.182335	5.95243	2.05e-07	0.0104668	7.50988		chr22	40099977	+	OpenSea
cg12091786	-0.219559	0.565603	-5.89536	2.33e-07	0.0104668	7.28499		chr20	61877942	+	Island	Body	NKAIN4
cg26560981	0.0723433	0.302582	5.91354	2.46e-07	0.0104668	7.3689		chr4	87039369	-	OpenSea	Body;Body;Body	MAPK10;MAPK10;MAPK10
cg19449969	0.051158	0.868862	5.80001	4.16e-07	0.015938	6.93644		chr12	42816769	+	OpenSea	Body;Body;Body;Body;Body;Body;Body	PPHLN1;PPHLN1;PPHLN1;PPHLN1;PPHLN1;PPHLN1;PPHLN1
cg04792461	0.0556274	0.211728	5.73013	5.72e-07	0.019074	6.65579		chr1	31920322	+	OpenSea
cg04501345	0.160117	0.792406	5.7066	6.37e-07	0.019074	6.56948		chr5	32689070	+	OpenSea
cg20826128	0.0834674	0.801404	5.70295	6.47e-07	0.019074	6.55171		chr8	24848812	+	OpenSea
cg07429192	0.0465435	0.84606	5.62378	9.23e-07	0.0252686	6.24605		chr5	9918811	+	OpenSea
cg21764358	0.0662834	0.827234	5.59882	1.03e-06	0.0263544	6.15842		chr19	47508119	+	S_Shore	3'UTR	GRLF1
cg10308265	-0.0561112	0.456414	-5.53569	1.2e-06	0.0286621	5.91866		chr17	42290028	+	S_Shore	Body;Body;Body	UBTF;UBTF;UBTF
cg22453880	-0.0738363	0.335613	-5.45864	1.68e-06	0.0370945	5.62165		chr20	18838986	-	OpenSea
cg16645828	-0.0453456	0.821494	-5.44584	1.77e-06	0.0370945	5.5917		chr7	100483871	-	N_Shore	Body;Body;Body;Body	SRRT;SRRT;SRRT;SRRT
cg08862248	0.0452838	0.485079	5.45717	1.92e-06	0.0370945	5.61532		chr12	108761442	-	OpenSea
cg17402123	0.0701515	0.580527	5.45536	1.94e-06	0.0370945	5.6357		chr18	25534417	-	OpenSea	Body;Body	CDH2;CDH2
cg21967129	-0.0724454	0.27394	-5.37516	2.41e-06	0.0435195	5.32441		chr1	19379267	+	OpenSea
cg11035730	0.093142	0.667314	5.39622	2.5e-06	0.0435195	5.38514		chr14	104662709	-	OpenSea
cg10608879	-0.0587458	0.827574	-5.33653	2.84e-06	0.0473481	5.16868		chr8	144769336	+	S_Shelf	5'UTR;5'UTR;5'UTR;5'UTR;5'UTR;5'UTR;5'UTR;5'UTR;Body;Body;Body;Body	ZNF707;ZNF707;ZNF707;ZNF707;ZNF707;ZNF707;ZNF707;ZNF707;ZNF707;ZNF707;ZNF707;ZNF707

## Sheet: Table S5
Supplementary table 5: List of grip strength-associated dmCpGs
Probe	logFC	AveExpr	t	P.Value	adj.P.Val	B		chr	pos	strand	Relation_to_Island	UCSC_RefGene_Group	UCSC_RefGene_Name
cg24457076	-0.00428974	0.52351	-6.97477	1.16e-09	0.000335034	8.43155		chr17	71744550	+	OpenSea
cg07199561	0.00375492	0.499161	6.90227	1.74e-09	0.000335034	8.12214		chr12	51568103	-	S_Shore	TSS1500;TSS1500;TSS1500	TFCP2;TFCP2;TFCP2
cg14982653	-0.00275606	0.60002	-6.81796	2.69e-09	0.000346537	7.74644		chr15	99524416	-	OpenSea	Body;5'UTR	PGPEP1L;PGPEP1L
cg10518739	0.00213559	0.438989	6.66962	5.96e-09	0.000575441	7.18933		chr8	101443197	-	OpenSea
cg20301981	-0.00286547	0.635323	-6.32179	3.46e-08	0.00267135	5.71065		chr15	99643752	+	N_Shore
cg19919383	0.00318744	0.426789	6.10254	1.02e-07	0.00656487	4.84735		chr3	17046834	-	OpenSea	Body;5'UTR	PLCL2;PLCL2
cg00913542	0.00156694	0.402563	5.97088	1.91e-07	0.0105161	4.34054		chr2	14756067	-	OpenSea
cg01894322	0.00169549	0.739445	5.88858	2.8e-07	0.0124608	4.0293		chr17	37789575	-	N_Shelf	Body;Body	PPP1R1B;PPP1R1B
cg10110907	0.00228354	0.507342	5.88069	2.9e-07	0.0124608	3.95706		chr7	97804327	-	S_Shelf	Body	LMTK2
cg02799644	0.00196464	0.888963	5.81418	3.95e-07	0.0152381	3.74464		chr21	36134443	+	OpenSea	Body	LINC01426
cg19855777	-0.00150224	0.564414	-5.73595	5.58e-07	0.0195748	3.37745		chr22	24829716	+	OpenSea	Body;Body	C22orf45;ADORA2A
cg05904716	0.00197096	0.219738	5.71319	6.25e-07	0.0201015	3.31267		chr5	179779205	+	Island	Body	GFPT2
cg13772055	-0.0011891	0.875854	-5.67381	7.38e-07	0.0219166	3.16922		chr14	31024522	+	N_Shelf
cg04575953	0.0021155	0.613998	5.60222	1.03e-06	0.025352	2.89971		chr6	37548792	+	OpenSea
cg01134160	-0.00141797	0.786453	-5.5958	1.04e-06	0.025352	2.84833		chr10	88050837	-	OpenSea	Body	GRID1
cg26614557	-0.0018772	0.778651	-5.5945	1.05e-06	0.025352	2.82477		chr18	48243749	+	OpenSea	Body;Body;Body	MAPK4;MAPK4;MAPK4
cg04085768	0.00161116	0.634048	5.5828	1.12e-06	0.0253921	2.82162		chr4	113333052	+	Island	Body;Body	ALPK1;ALPK1
cg15798823	-0.00211276	0.622697	-5.55178	1.27e-06	0.0268704	2.69695		chr7	22866267	-	S_Shelf
cg00033202	0.00187724	0.357427	5.54094	1.34e-06	0.0268704	2.63545		chr4	123958982	-	OpenSea	Body	SPATA5
cg18539122	-0.00302071	0.498328	-5.5306	1.39e-06	0.0268704	2.59785		chr13	79169872	+	N_Shore
cg24276315	0.00361548	0.595197	5.51182	1.53e-06	0.028068	2.49401		chr1	8543236	-	OpenSea	Body;Body	RERE;RERE
cg12215053	0.00243332	0.523305	5.48538	1.71e-06	0.0298647	2.44497		chr14	31537717	+	OpenSea	Body;Body;Body;Body;Body;Body	AP4S1;AP4S1;AP4S1;AP4S1;AP4S1;AP4S1
cg12080315	-0.00262813	0.632946	-5.47428	1.78e-06	0.0298647	2.33623		chr5	126687161	+	OpenSea	Body;Body;Body;Body	MEGF10;MEGF10;MEGF10;MEGF10
cg23557964	-0.00122771	0.808275	-5.45332	1.95e-06	0.0305018	2.31479		chr12	13133033	+	OpenSea	Body;Body	LOC100506314;HEBP1
cg11111474	0.00196541	0.266444	5.44796	2.01e-06	0.0305018	2.27108		chr11	78810854	-	OpenSea	5'UTR	TENM4
cg22352504	-0.00165294	0.853051	-5.43116	2.14e-06	0.0305018	2.20884		chr19	52223620	-	S_Shore	Body	HAS1
cg06615699	0.00143245	0.739912	5.42801	2.19e-06	0.0305018	2.24471		chr13	78832424	+	OpenSea
cg26586917	-0.00170107	0.760671	-5.42384	2.21e-06	0.0305018	2.20513		chr4	153899740	+	S_Shore	3'UTR	FHDC1
cg02219878	-0.00191983	0.560992	-5.40563	2.39e-06	0.0316923	2.14931		chr3	184053226	-	N_Shore	TSS1500	FAM131A
cg01642994	0.00194385	0.410429	5.4012	2.46e-06	0.0316923	2.07382		chr7	34092739	-	OpenSea	Body	BMPER
cg11744538	-0.00946401	0.438789	-5.38877	2.57e-06	0.0320194	2.02724		chr17	42646995	+	OpenSea
cg05230642	-0.00174284	0.702164	-5.34887	3.05e-06	0.0366677	1.87964		chr15	25439252	+	OpenSea	TSS1500	SNORD115-14
cg08267847	0.0012267	0.513527	5.34461	3.13e-06	0.0366677	1.87334		chr1	116991393	+	OpenSea	Body	LOC101929023
cg12089169	0.0020262	0.888601	5.3317	3.31e-06	0.0370408	1.85359		chr12	11001596	-	OpenSea	Body;Body	PRR4;PRR4
cg07914282	-0.00161741	0.870086	-5.3219	3.42e-06	0.0370408	1.77984		chr10	126839947	+	Island	5'UTR;5'UTR	CTBP2;CTBP2
cg00021892	-0.00176921	0.577581	-5.31929	3.45e-06	0.0370408	1.75738		chr1	153582521	-	OpenSea	5'UTR	S100A16
cg02549859	-0.00169294	0.667824	-5.29739	3.79e-06	0.0390638	1.69316		chr9	139971393	+	N_Shore	TSS1500	UAP1L1
cg15015854	0.00290321	0.762332	5.29185	3.92e-06	0.0390638	1.72115		chr6	138353398	+	OpenSea
cg01024862	-0.00202763	0.604152	-5.28766	3.95e-06	0.0390638	1.67658		chr7	1934948	-	N_Shelf	Body;Body;Body;Body;Body;Body	MAD1L1;MAD1L1;MAD1L1;MAD1L1;MAD1L1;MAD1L1
cg09416608	0.00108503	0.14531	5.27027	4.29e-06	0.0405007	1.57866		chr9	138107568	-	OpenSea
cg26855801	0.00189795	0.257451	5.26948	4.3e-06	0.0405007	1.61857		chr2	45176983	+	Island
cg22924261	0.00183838	0.847964	5.25575	4.55e-06	0.0414686	1.53325		chr16	77691079	-	OpenSea
cg10044336	-0.00155975	0.5759	-5.24796	4.66e-06	0.0414686	1.49724		chr19	51984341	-	OpenSea	Body	CEACAM18
cg04821499	0.00205034	0.896081	5.24692	4.73e-06	0.0414686	1.47852		chr11	9751385	-	OpenSea	Body;Body	SWAP70;SWAP70
cg11164775	0.00143019	0.863598	5.23413	4.98e-06	0.0423524	1.43159		chr3	194906431	-	OpenSea	Body;Body	XXYLT1;XXYLT1
cg08051604	0.00123214	0.518741	5.23118	5.05e-06	0.0423524	1.42886		chr14	101309386	+	OpenSea	Body;Body;Body	MEG3;MEG3;MEG3
cg01590112	0.0016615	0.885939	5.20385	5.65e-06	0.0464255	1.33829		chr9	104117783	-	OpenSea
cg26132774	-0.00325542	0.370153	-5.18798	5.98e-06	0.0479022	1.29272		chr13	79170146	-	Island
cg23308547	0.00190512	0.326688	5.18618	6.08e-06	0.0479022	1.27855		chr4	7962949	-	OpenSea

## Sheet: Table S6
Supplementary table 6: Overlap of the differentially methylated CpGs with respect to Sarcopenia, ALMi, Grip strength and Gait speed
Sarcopenia + ALMi	Sarcopenia + Grip Strength	Sarcopenia + Gait speed
cg22350027	cg01024862	cg19449969
cg06001163	cg26902581	cg01690037
cg18211755	cg12350388	cg15827617
cg23030634	cg16441244	cg00102685
cg14597388	cg14659184
cg19698273	cg20392764
cg19446499	cg17205357
cg02170693
cg10241645
cg13916845
cg15648058
cg23552904
cg27191906
cg16725561
cg16931068
cg15375772
cg01913499
cg12907076
cg23751110
cg03328571
cg05514401
cg05315417
cg20208394
cg07792589
cg03070236
cg06299918
cg08716013
cg02800464
cg19639635
cg24801892

## Sheet: Table S7
Supplementary table 7: Association between sarcopenia, muscle mass, strength and function and muscle epigenetic age acceleration
	Sarcopenia status		ALMI		Grip		Gait
	beta	p-value	beta	p-value	beta	p-value	beta	p-value
Model 1:	-0.01918	0.795	0.0488	0.0529	-0.1048	0.55	-0.00755	0.152
Model 2:	-0.00965	0.93	0.04838	0.11401	-0.2165	0.317	-0.00979	0.148
Model 1 = Outcome ~ Age acceleration
Model 2 = Outcome + Age acceleration + surrogate variables

## Sheet: Table S8
Supplementary table 8: List of DMRs associated with sarcopenia
seqnames	start	end	width	strand	no.cpgs	minfdr	Stouffer	maxbetafc	meanbetafc	overlapping.promoters
chr3	182816738	182817626	889	*	13	2.54251e-38	3.62369e-12	0.0578678	0.0356265	MCCC1-001, MCCC1-007, MCCC1-003, MCCC1-010, MCCC1-009, MCCC1-008, MCCC1-004, MCCC1-005, MCCC1-006, MCCC1-201
chr1	23279531	23280477	947	*	6	1.01073e-30	2.04285e-10	0.124385	0.0759806	NA
chr5	102898223	102898958	736	*	10	2.6503e-24	4.63852e-06	0.107502	0.0681839	NUDT12-001, NUDT12-002, NUDT12-003
chr5	1885367	1886309	943	*	6	4.52376e-15	1.31322e-05	0.0671599	0.0439997	IRX4-004, CTD-2194D22.3-001, IRX4-003, CTD-2194D22.4-001
chr5	1879525	1880310	786	*	6	5.31526e-13	5.04882e-05	0.0978134	0.072018	IRX4-006
chr7	156400281	156400990	710	*	6	9.90167e-13	5.30884e-05	0.0884915	0.0736978	LINC01006-003, LINC01006-004
chr7	12443857	12444115	259	*	6	1.19285e-13	0.000172614	0.0734848	0.0531511	VWDE-001, VWDE-002, VWDE-005, VWDE-004
chr2	1480944	1481097	154	*	2	8.42474e-09	0.000417049	0.0716137	0.0630767	NA
chr8	144222015	144222455	441	*	5	5.99501e-11	0.000736616	0.0388164	0.0361951	NA
chr5	1878205	1878672	468	*	4	1.34509e-09	0.000803981	0.094724	0.0758479	NA
chr3	96495374	96495966	593	*	5	1.09946e-10	0.000819265	0.0577119	0.0427622	CDV3P1-001
chr12	1738035	1738375	341	*	7	2.42124e-12	0.000831681	-0.0677251	-0.0306261	WNT5B-001, WNT5B-004, WNT5B-002
chr15	74421271	74421584	314	*	8	7.63462e-13	0.00138018	-0.0241765	-0.0197773	ISLR2-001, ISLR2-202, ISLR2-203, ISLR2-005, RP11-247C2.2-001, ISLR2-012, RP11-247C2.2-002, ISLR2-010, ISLR2-004, ISLR2-013, ISLR2-011, ISLR2-009
chr11	18727552	18727628	77	*	2	3.10701e-07	0.00160845	0.0565553	0.0428952	IGSF22-004, RP11-1081L13.4-001
chr19	49001890	49002477	588	*	3	2.02319e-06	0.00167401	0.0640698	0.0559786	NA
chr2	18765848	18766294	447	*	5	8.75521e-09	0.0025584	0.0635914	0.0456944	RNU6-1215P-201, NT5C1B-006
chr8	24800824	24800883	60	*	2	9.35671e-07	0.00277142	0.0948759	0.0808411	NA
chr5	1765312	1765751	440	*	3	2.72175e-10	0.00305599	0.131214	0.0835694	NA
chr8	25812102	25812500	399	*	3	5.28655e-09	0.00330392	0.0623414	0.0415016	NA
chr2	129659316	129659946	631	*	5	9.83518e-08	0.0038056	0.0562613	0.0499454	NA
chr21	45811363	45811549	187	*	3	1.46154e-08	0.0038214	0.0621608	0.0401004	NA
chr10	121771256	121771388	133	*	3	6.78415e-07	0.00412758	0.0724695	0.0660548	NA
chr8	127858540	127858941	402	*	2	2.72389e-06	0.00413535	0.0260573	0.00417505	PCAT1-001
chr18	77623199	77623598	400	*	8	7.67453e-11	0.00414682	0.0577052	0.0437191	KCNG2-001
chr5	159560272	159560548	277	*	2	8.04733e-07	0.00455902	-0.0268743	-0.0234923	NA
chr13	112063695	112064147	453	*	3	1.37762e-07	0.00474876	0.0877643	0.0555517	NA
chr11	6896992	6897491	500	*	2	8.38393e-05	0.00539117	0.0433647	0.0382856	OR10A4-001
chr2	115419537	115420260	724	*	7	7.7201e-09	0.00612997	0.0919313	0.0622033	NA
chr16	25075255	25075378	124	*	2	2.33224e-06	0.00614181	0.0492371	0.0473473	NA
chr12	7083479	7083747	269	*	4	3.18028e-11	0.00644956	-0.0497009	-0.0263966	NA
chr16	22959525	22960211	687	*	5	2.36075e-08	0.00672902	0.0575169	0.0379286	NA
chr10	127462176	127462896	721	*	4	3.02136e-05	0.00678045	0.0859455	0.0487753	MMP21-001
chr17	1047463	1047567	105	*	2	4.04931e-06	0.00738029	0.0354762	0.0345819	NA
chr19	640799	640993	195	*	2	2.10545e-07	0.00789281	0.0376	0.0261015	FGF22-201, FGF22-001, FGF22-002, FGF22-003
chr5	1873721	1873961	241	*	2	1.06595e-05	0.00799843	0.0560133	0.0551617	NA
chr2	131797438	131798087	650	*	5	2.58863e-08	0.00898274	0.0362385	0.0269418	ARHGEF4-006, ARHGEF4-014, ARHGEF4-013, ARHGEF4-012
chr13	112984478	112986978	2501	*	17	7.41949e-06	0.010617	0.0811342	0.0495706	LINC01044-001
chr12	56547618	56547674	57	*	2	3.78359e-05	0.0106244	0.0373051	0.0294808	MYL6B-201, MYL6B-002, MYL6B-006, MYL6B-005, MYL6B-001, MYL6B-004, MYL6B-011, MYL6B-003
chr10	135333901	135334559	659	*	4	1.24188e-06	0.0110436	0.0402927	-0.00596549	CYP2E1-001
chr5	1874687	1875188	502	*	6	1.16951e-08	0.0110641	0.0941631	0.0492663	NA
chr2	106473685	106473839	155	*	3	2.81942e-06	0.011067	-0.0513236	-0.0381758	AC009505.2-001, AC009505.2-002, AC009505.2-003
chr19	46975062	46975180	119	*	2	3.09027e-05	0.0112499	-0.0301996	-0.0277369	PNMAL1-001, PNMAL1-002, PNMAL1-005
chr17	77093406	77093804	399	*	3	2.37629e-06	0.0119865	0.0303858	0.0243191	RBFOX3-006, RBFOX3-011, RBFOX3-010
chr20	33103160	33103584	425	*	5	8.22768e-08	0.0122315	0.0447722	0.0299903	DYNLRB1-003, DYNLRB1-002, DYNLRB1-004, DYNLRB1-201, DYNLRB1-001
chr3	184209995	184210194	200	*	3	1.37414e-05	0.0124776	0.0430687	0.0350008	NA
chr19	57742112	57742444	333	*	9	5.26339e-09	0.0126895	0.0755829	0.055956	AURKC-001, AURKC-002, AURKC-201, AURKC-005, AURKC-006, AURKC-004, AURKC-003, AURKC-007
chr2	70995900	70996021	122	*	3	1.19873e-05	0.0131238	-0.0770783	-0.0615902	ADD2-001, ADD2-002, ADD2-007, ADD2-008, ADD2-005, ADD2-010, ADD2-006, ADD2-012, ADD2-013, ADD2-011
chr5	1245669	1246291	623	*	4	1.83319e-05	0.0131808	0.0691539	0.0546536	NA
chr2	43903227	43904011	785	*	6	5.17282e-06	0.0136072	-0.0711857	-0.0355653	AC011242.6-001, AC011242.6-201
chr1	177001736	177002228	493	*	4	1.09946e-10	0.0140634	0.110745	0.0615833	ASTN1-005
chr14	69341430	69341738	309	*	3	1.67782e-05	0.0140961	-0.0684955	-0.0532297	NA
chr8	2585666	2586582	917	*	4	0.000249006	0.0143675	0.115501	0.0653958	RP11-134O21.1-005, RP11-134O21.1-001, RP11-134O21.1-006, GS1-57L11.1-001, RP11-134O21.1-003, RP11-134O21.1-002, RP11-134O21.1-004
chr13	20968690	20969084	395	*	3	2.25771e-05	0.0146473	0.0419297	0.0352324	NA
chr19	45211155	45211327	173	*	3	8.9333e-07	0.015009	-0.0352792	-0.0237269	NA
chr1	207997020	207997166	147	*	2	4.78452e-05	0.015055	-0.0275022	-0.0227127	C1orf132-002
chr6	291859	292823	965	*	8	2.36075e-08	0.0150734	-0.111487	-0.0813018	DUSP22-001, DUSP22-002, DUSP22-005, DUSP22-012, DUSP22-011, DUSP22-004, DUSP22-003, DUSP22-008, DUSP22-017, DUSP22-006, DUSP22-007
chr3	128764824	128764940	117	*	2	4.58835e-05	0.015487	0.0297609	0.0257393	RP11-434H6.2-001
chr18	19780587	19780878	292	*	4	1.29321e-06	0.0158126	0.0618885	0.0364948	NA
chr11	65560635	65560987	353	*	3	1.61673e-05	0.0167744	0.0695842	0.0465489	OVOL1-002
chr5	1865501	1866463	963	*	6	2.29561e-05	0.0168611	0.0363364	0.0307064	NA
chr6	168066888	168067266	379	*	2	4.06113e-06	0.0176403	-0.0500877	-0.0340256	NA
chr19	2889208	2889256	49	*	2	0.000141922	0.0183775	0.0747625	0.0663133	NA
chr4	153273933	153274424	492	*	4	4.25649e-08	0.0184587	-0.0212932	-0.0137077	FBXW7-005, FBXW7-009
chr19	13732340	13732411	72	*	2	0.00015166	0.0185602	-0.0974293	-0.0886396	NA
chr3	46542996	46543215	220	*	2	4.80301e-05	0.0190492	0.0466784	0.0447969	NA
chr2	1507524	1507739	216	*	3	9.31342e-06	0.0194609	0.0329213	0.0226458	TPO-009
chr10	530635	531584	950	*	12	2.05482e-08	0.0198912	0.0529069	0.0331422	NA
chr9	140311919	140312446	528	*	3	8.63411e-05	0.019925	0.0470937	0.0403033	NA
chr2	109064615	109065012	398	*	2	0.000607813	0.0200203	0.0611089	0.0473907	GCC2-014, GCC2-006, GCC2-003, GCC2-005, GCC2-007, GCC2-001
chr12	312595	313104	510	*	6	2.35636e-05	0.0203266	0.182001	0.13109	SLC6A12-009, SLC6A12-010, RP11-283I3.2-001, SLC6A12-015
chr13	31926752	31926795	44	*	2	0.000212653	0.0205572	0.045455	0.0438175	NA
chr20	36024542	36024669	128	*	4	7.11546e-06	0.0208369	-0.0216164	-0.0156726	SRC-004
chr6	169977394	169977608	215	*	2	2.86753e-05	0.0210668	0.0756442	0.0562846	NA
chr6	2953027	2953123	97	*	2	0.000142639	0.0211629	-0.0260857	-0.02434	NA
chr15	42328501	42328872	372	*	3	7.97504e-05	0.0226229	0.0331963	0.027736	NA
chr3	4344548	4344834	287	*	5	1.72654e-06	0.0242933	-0.0484507	-0.0298946	SETMAR-001, SETMAR-003, SETMAR-007, SETMAR-006, SETMAR-008, SETMAR-002, SETMAR-005, SETMAR-010
chr5	74907152	74908170	1019	*	6	6.91536e-05	0.0248604	-0.116582	-0.0527304	ANKDD1B-001, ANKDD1B-002
chr20	62178498	62179037	540	*	6	1.12479e-06	0.02488	0.046995	0.0280032	SRMS-001
chr19	5290404	5290521	118	*	2	0.000358473	0.0252328	-0.0451924	-0.0377253	NA
chr6	170462619	170463397	779	*	5	2.32069e-07	0.0252896	0.0415833	0.0289854	NA
chr22	40057942	40058706	765	*	4	1.76937e-05	0.0253484	0.0319965	0.0259468	NA
chr22	51012546	51012969	424	*	2	0.000949856	0.0255632	0.0276818	0.0269608	CPT1B-020, CPT1B-013, CPT1B-011, CPT1B-014
chr3	12851369	12852040	672	*	6	1.64517e-07	0.0259517	0.0359224	0.0212502	NA
chr14	24779793	24780557	765	*	7	7.90938e-08	0.0263162	0.0729659	0.0413523	CIDEB-001, CIDEB-002, LTB4R-001, LTB4R-002, LTB4R2-001, LTB4R2-003, LTB4R2-002, LTB4R2-201, LTB4R-004, CIDEB-005, CIDEB-006
chr3	195590041	195590056	16	*	2	0.000161337	0.026801	-0.00971623	-0.00777775	NA
chr14	97205952	97206249	298	*	4	4.04931e-06	0.0276084	-0.0229101	-0.0190986	RP11-433J8.2-001
chr2	240112403	240112434	32	*	2	0.000336018	0.0276155	0.033714	0.0232067	HDAC4-008, HDAC4-201
chr2	31805970	31806898	929	*	11	1.9028e-13	0.027798	0.100478	0.0433408	SRD5A2-201, SRD5A2-001
chr5	1884365	1884513	149	*	2	3.83039e-05	0.0279439	0.0668629	0.0487573	IRX4-001, CTD-2194D22.3-001, IRX4-002, IRX4-005
chr19	37836838	37837190	353	*	4	7.8983e-07	0.0279992	-0.0642087	-0.0388131	HKR1-020, HKR1-027, HKR1-021, HKR1-022, HKR1-026
chr6	170055155	170055332	178	*	2	0.000399657	0.0280771	0.109333	0.0957337	NA
chr6	166218867	166219132	266	*	2	0.000187443	0.028936	0.0309567	0.0235094	NA
chr1	248260566	248260660	95	*	2	9.03675e-05	0.0294382	0.0525558	0.0415945	OR2L13-001
chr12	10022229	10023092	864	*	5	7.04617e-05	0.0297863	-0.0539832	-0.0363435	CLEC2B-001, CLEC2B-002, CLEC2B-003
chr2	857746	858127	382	*	2	4.49162e-05	0.0302454	-0.0571335	-0.0368536	NA
chr4	138466594	138466870	277	*	4	3.75783e-05	0.0311804	-0.0620146	-0.0419341	RP11-714L20.1-001
chr17	1063892	1064210	319	*	5	3.57103e-06	0.0315656	0.0511694	0.0354126	NA
chr17	1987946	1988018	73	*	3	0.000119327	0.031804	0.0295716	0.0241445	NA
chr16	4012936	4013537	602	*	5	1.44025e-13	0.0320352	-0.055597	-0.0215542	NA
chr19	42811017	42811090	74	*	3	0.000190607	0.0320766	0.0429935	0.0339836	PRR19-002, PRR19-003
chr12	117174732	117174758	27	*	2	0.000495175	0.0323846	-0.0264299	-0.0232291	RNFT2-001, C12orf49-001, RNFT2-004, RNFT2-201, RNFT2-002, C12orf49-201, C12orf49-004, C12orf49-002, RNFT2-003, RNFT2-005
chr6	169026695	169027179	485	*	4	4.12882e-05	0.0332607	-0.0317868	-0.0267313	NA
chr19	49000743	49000998	256	*	3	7.01579e-06	0.0335004	0.0744462	0.0556247	NA
chr16	30485296	30485966	671	*	7	8.34404e-07	0.0342543	0.0439013	0.0285368	ITGAL-001, ITGAL-002, ITGAL-004, ITGAL-201, ITGAL-010, ITGAL-003, ITGAL-007, ITGAL-012, ITGAL-011, ITGAL-009, ITGAL-005, ITGAL-008
chr20	32255052	32256071	1020	*	4	0.000586983	0.034673	0.0935672	0.0835159	ACTL10-001, NECAB3-006, NECAB3-001, NECAB3-022
chr2	233323532	233324053	522	*	4	1.00808e-05	0.0349156	0.0649864	0.0505075	NA
chr11	60838995	60839415	421	*	2	0.00382882	0.0354699	0.0232982	0.0225531	NA
chr1	159409836	159410002	167	*	2	0.000508811	0.0355938	0.0647576	0.0469287	OR10J1-001
chr11	45671015	45671369	355	*	4	1.50312e-05	0.0362051	0.0518862	0.0318406	RP11-495O11.1-001, CHST1-003
chr6	36642770	36642882	113	*	3	0.000282345	0.036878	-0.0584674	-0.0467814	LAP3P2-001, CDKN1A-005
chr10	134774561	134774781	221	*	2	0.000630633	0.0375436	-0.0316299	-0.0290494	LINC01167-001
chr15	40384779	40385132	354	*	2	0.00262214	0.0376136	-0.00868623	-0.00831284	NA
chr2	28604850	28605224	375	*	2	0.000130171	0.0379162	-0.0191602	-0.0182609	NA
chr13	24914657	24915099	443	*	3	0.000275911	0.0381825	0.0473915	0.0408549	NA
chr1	165324558	165325136	579	*	3	0.000623092	0.0382411	0.039246	0.0125412	LMX1A-002, LMX1A-001, LMX1A-003
chr6	3023598	3024023	426	*	5	5.57393e-07	0.0386588	0.0756027	0.0466964	RP1-90J20.11-001, HTATSF1P2-001
chr1	42336647	42336652	6	*	2	0.00105528	0.0395488	0.107616	0.0796303	HIVEP3-006
chr6	31707019	31707151	133	*	2	3.90747e-05	0.0395717	-0.0257939	-0.0219946	MSH5-004, MSH5-005, MSH5-201, MSH5-002, MSH5-001, CLIC1-002, CLIC1-003, MSH5-021, MSH5-008, MSH5-009, MSH5-010, MSH5-019, MSH5-SAPCD1-001, MSH5-203
chr7	157406607	157406737	131	*	3	6.37513e-06	0.0396507	0.0625263	0.0476932	AC005481.5-001
chr7	100239764	100240548	785	*	5	3.27902e-08	0.0397844	0.0689445	0.02314	TFR2-201, TFR2-202, TFR2-001, TFR2-004, TFR2-002
chr19	31640194	31640249	56	*	2	0.00013836	0.0399166	0.0194931	0.0194149	AC020952.1-201
chr3	193698221	193698418	198	*	4	7.88738e-05	0.0399269	0.0262655	0.0192612	RP11-699L21.2-001
chr10	104357285	104357405	121	*	2	0.00125258	0.0407675	0.0234939	0.0197367	NA
chr12	114107712	114107803	92	*	2	0.00118299	0.0413081	0.0459795	0.0452185	NA
chr1	15106332	15106700	369	*	2	0.00195335	0.041543	-0.0299355	-0.0295286	NA
chr10	834428	834503	76	*	2	0.00104244	0.0416967	-0.0307765	-0.0271092	NA
chr5	3310882	3311723	842	*	5	9.7049e-10	0.0424452	0.0714274	0.0341197	NA
chr10	96698243	96698366	124	*	2	0.000882252	0.0428399	0.0401966	0.035514	CYP2C9-001, CYP2C9-002
chr11	5538958	5539174	217	*	2	1.63507e-06	0.0431566	0.0335885	0.0228489	UBQLNL-001
chr22	27834439	27834629	191	*	3	3.37309e-05	0.0431727	-0.0388338	-0.0268317	NA
chr22	19754125	19754448	324	*	3	0.000270872	0.0432411	0.0395249	0.0282499	TBX1-005
chr6	147091591	147091655	65	*	2	0.00031123	0.0447343	-0.0297576	-0.024474	ADGB-005, ADGB-201, ADGB-013, ADGB-012
chr13	103394098	103394507	410	*	2	8.85146e-07	0.0457749	0.0361289	0.0265455	LINC00283-001
chr10	134043362	134043897	536	*	7	1.14705e-05	0.0458902	0.0545493	0.0426529	NA
chr1	199717229	199717464	236	*	3	0.000349541	0.0462488	-0.0196166	-0.0158224	NA
chr19	15575197	15575612	416	*	3	5.75507e-07	0.0464434	0.0317858	0.023259	RASAL3-001, RASAL3-002
chr2	191002320	191002386	67	*	2	0.000942931	0.0466115	0.0279551	0.0249886	C2orf88-003
chr16	88496476	88497293	818	*	5	0.000239922	0.0469389	0.071182	0.0364183	NA
chr1	225671862	225671904	43	*	2	0.00126992	0.0475739	-0.0305747	-0.0264526	NA
chr4	89379007	89379578	572	*	3	0.00165257	0.0478769	-0.0197108	-0.0158072	HERC5-001, HERC5-005
chr1	6131294	6131834	541	*	3	0.00150834	0.0491259	0.0239975	-0.00151041	NA

## Sheet: Table S9
Supplementary table 9: List of DMRs associated with ALMi
seqnames	start	end	width	strand	no.cpgs	minfdr	Stouffer	maxbetafc	meanbetafc	overlapping.promoters
chr6	29648161	29649084	924	*	21	3.4895e-33	8.16365e-09	0.0927376	0.0624182	ZFP57-001
chr6	27570442	27570548	107	*	3	2.03702e-12	6.59673e-05	0.0415036	0.037212	NA
chr1	21586831	21587174	344	*	4	4.24769e-11	0.000171273	0.0254242	0.0209877	NA
chr9	706307	707410	1104	*	5	2.36318e-07	0.0015579	-0.0198676	-0.0116098	KANK1-005
chr17	19247837	19247920	84	*	4	9.80419e-11	0.00186443	0.0104441	0.00832655	MIR1180-201
chr7	2775587	2775923	337	*	4	3.79129e-10	0.00198267	0.020951	0.016655	NA
chr2	1507524	1507739	216	*	3	1.16629e-08	0.00215938	-0.0156419	-0.010733	TPO-009
chr1	113285118	113285387	270	*	2	2.82871e-08	0.00218699	0.0417927	0.0316223	NA
chr1	38461540	38461896	357	*	3	1.9031e-07	0.00231368	0.0201862	0.0183282	NA
chr6	28226567	28227482	916	*	13	1.11086e-14	0.00255761	0.0165005	0.00988805	NKAPL-001, ZKSCAN4-201
chr6	28945189	28945507	319	*	7	1.46427e-09	0.00289929	0.0327729	0.0220171	RN7SL471P-201
chr1	240656342	240656737	396	*	5	1.84945e-08	0.00309495	0.01531	0.013561	NA
chr22	49088548	49088904	357	*	6	4.66708e-14	0.00325376	0.0226266	0.0138955	FAM19A5-007
chr7	157934500	157935049	550	*	3	2.56675e-06	0.00336599	-0.0407308	-0.0249346	NA
chr17	45145826	45146039	214	*	3	4.96864e-07	0.00420038	0.0319459	0.021533	RP11-156P1.3-006, RP11-156P1.3-008, RP11-156P1.3-009, RP11-156P1.3-007
chr7	151505984	151506505	522	*	6	3.6782e-08	0.00472654	0.0135996	0.0106824	NA
chr9	1047049	1047414	366	*	4	6.9143e-07	0.00548844	0.0146584	0.0111381	NA
chr16	671920	672283	364	*	3	1.43826e-07	0.00673133	0.0128155	0.0105626	NA
chr2	27650478	27650506	29	*	3	1.79999e-06	0.00674306	0.0185622	0.0144391	NRBP1-001, NRBP1-002, NRBP1-003, NRBP1-006
chr10	63212206	63212265	60	*	3	2.47372e-06	0.00745237	-0.025639	-0.0198662	RP11-809M12.1-001, TMEM26-201, TMEM26-001, TMEM26-003, TMEM26-004
chr13	110521956	110522572	617	*	6	2.36259e-07	0.00816369	0.0318186	0.0219235	NA
chr15	96909322	96910011	690	*	5	6.09018e-06	0.00973175	-0.0168333	-0.0133808	NA
chr1	221068794	221069136	343	*	3	6.96359e-06	0.0099544	0.0350266	0.0248951	NA
chr11	118230011	118230095	85	*	3	6.96359e-06	0.0105497	0.0162381	0.011455	UBE4A-001, UBE4A-002
chr8	142593600	142593671	72	*	2	4.88127e-05	0.0106145	0.0128293	0.0119059	NA
chr11	124043067	124043158	92	*	2	5.3407e-05	0.0109772	0.0125448	0.0117877	NA
chr2	99221433	99221695	263	*	2	8.05761e-06	0.0111394	-0.0103443	-0.0015474	COA5-004, COA5-005
chr13	110993474	110993558	85	*	3	1.26797e-05	0.0112861	0.016191	0.0130512	NA
chr9	98981875	98982105	231	*	2	2.07697e-06	0.0121462	0.012687	0.0118441	NA
chr11	75046147	75046267	121	*	2	9.80746e-05	0.0138492	-0.0108211	-0.0106652	MIR326-201
chr6	168377452	168377744	293	*	2	0.000129286	0.014056	0.0106033	0.00950429	RP3-470B24.5-201
chr1	210411064	210411176	113	*	2	2.9455e-05	0.0144043	0.0147075	0.0119436	SERTAD4-004, SERTAD4-002, SERTAD4-003
chr7	157811843	157811918	76	*	3	2.82276e-07	0.0144592	0.0291552	0.0169879	NA
chr19	46318439	46319493	1055	*	10	3.57344e-07	0.0146866	0.0205302	0.0105842	RSPH6A-001, SYMPK-019, RSPH6A-002, SYMPK-020
chr4	174457218	174457944	727	*	5	1.26191e-05	0.0154104	-0.0337614	-0.0223995	NA
chr18	77336130	77336267	138	*	4	1.4557e-05	0.0163471	0.0128918	0.0108941	RP11-567M16.1-002, RP11-567M16.1-001
chr16	47892451	47892477	27	*	2	0.000131628	0.0171322	-0.0139151	-0.0123963	RP11-523L20.2-002
chr13	110918122	110918516	395	*	5	1.59207e-06	0.0178881	0.0139696	0.0103905	NA
chr4	42348007	42348136	130	*	2	0.000172712	0.0179446	-0.0176936	-0.0148363	NA
chr5	179587950	179588838	889	*	4	0.000320107	0.0183786	-0.0305814	-0.0209808	NA
chr2	235889967	235890080	114	*	2	0.00017779	0.0187566	-0.0211797	-0.0180963	SH3BP4-008, SH3BP4-011
chr17	80316692	80316908	217	*	3	1.73953e-05	0.0193618	0.0143199	0.0101909	TEX19-001
chr11	75219472	75220053	582	*	3	0.00011363	0.0194102	-0.0109254	-0.0100454	RP11-939C17.4-001
chr7	2282529	2282600	72	*	2	0.000158084	0.0210035	0.0138885	0.0118571	FTSJ2-001, NUDT1-005, NUDT1-004, NUDT1-001, NUDT1-002, NUDT1-003, NUDT1-201, FTSJ2-201, NUDT1-006, FTSJ2-002, NUDT1-008, FTSJ2-003
chr3	158518888	158519176	289	*	3	2.38911e-05	0.0212556	0.017552	0.0104463	MFSD1-018, MFSD1-201, MFSD1-001, MFSD1-007, MFSD1-005, MFSD1-008, MFSD1-003, MFSD1-009, MFSD1-002, RP11-379F4.9-001
chr4	174458502	174458819	318	*	2	0.000194744	0.0214736	0.0205341	0.0161316	NA
chr2	3699195	3699563	369	*	5	2.26497e-07	0.0220822	0.0290866	0.0156094	NA
chr16	73265883	73266442	560	*	6	4.42049e-07	0.0222154	0.0176504	0.0122839	AC140912.1-001, AC140912.1-002
chr2	52599979	52600141	163	*	2	2.84837e-06	0.0222847	-0.0153038	-0.00530438	AC087073.1-001
chr13	110951025	110951418	394	*	4	2.93684e-06	0.0227666	0.0158109	0.0129995	NA
chr10	123688279	123688420	142	*	2	0.000380871	0.0236503	0.045124	0.0357874	ATE1-201, ATE1-202, ATE1-001, ATE1-002, ATE1-AS1-001, ATE1-006, ATE1-203, ATE1-204, ATE1-205
chr10	96698243	96698366	124	*	2	0.000351103	0.025135	-0.0153652	-0.0153043	CYP2C9-001, CYP2C9-002
chr18	70211959	70211974	16	*	3	6.25838e-05	0.025228	-0.01343	-0.00987035	CBLN2-001, CBLN2-005, CBLN2-004, CBLN2-002
chr10	37940493	37940899	407	*	3	0.000133513	0.0252514	-0.024573	-0.0204168	NA
chr10	51548083	51548507	425	*	2	3.1504e-05	0.0252582	0.00808954	0.00798117	MSMB-002, MSMB-001, MSMB-005, MSMB-006, MSMB-004, MSMB-003
chr7	157981592	157982589	998	*	7	3.72927e-06	0.0252768	-0.0422611	-0.0322365	NA
chr2	106578742	106578749	8	*	2	0.000251952	0.0254222	-0.0128878	-0.0105315	AC009505.4-001, AC009505.4-002
chr17	75848810	75849249	440	*	3	0.000833524	0.0265076	0.0237169	0.0170961	NA
chr17	42431627	42432165	539	*	5	1.08462e-06	0.0267618	0.018796	0.0115855	NA
chr19	11689614	11689997	384	*	9	3.53573e-08	0.0275346	0.0200547	0.0120739	ACP5-002, ACP5-001, ACP5-006, ACP5-010, ACP5-004, ACP5-013, ACP5-009, ACP5-012, ACP5-011, ACP5-007, ACP5-008, ACP5-003
chr6	168642647	168642672	26	*	2	0.000437743	0.0280551	0.0134647	0.011347	RP11-503C24.4-001
chr2	98961824	98962105	282	*	2	0.000172103	0.0281075	0.0174697	0.0170933	CNGA3-201, AC092675.4-001, CNGA3-002
chr1	205325788	205326851	1064	*	9	2.36406e-09	0.0282919	0.0155724	0.0079157	KLHDC8A-001, KLHDC8A-002, KLHDC8A-004, KLHDC8A-003, KLHDC8A-201, KLHDC8A-010, KLHDC8A-006, KLHDC8A-005, KLHDC8A-008, KLHDC8A-011
chr1	110609973	110610452	480	*	3	7.24899e-07	0.0284196	-0.0175831	-0.0130712	NA
chr19	2041955	2042592	638	*	5	1.73555e-08	0.0292691	0.0270289	0.0123528	MKNK2-008, MKNK2-011, MKNK2-002, MKNK2-010, MKNK2-013, MKNK2-005, MKNK2-009
chr17	15990565	15990620	56	*	2	0.000120855	0.0298367	-0.011877	-0.00882805	NA
chr5	140804884	140804945	62	*	2	0.000547081	0.0299556	-0.0198398	-0.0158652	PCDHGB8P-002, PCDHGB8P-001
chr17	3833770	3834123	354	*	3	0.000234451	0.0301281	0.026151	0.0182164	ATP2A3-008, ATP2A3-006, ATP2A3-009, ATP2A3-007, ATP2A3-010
chr6	28910953	28911199	247	*	2	0.000722494	0.0305086	0.013344	0.0105874	C6orf100-001
chr5	38447071	38447084	14	*	2	0.000458215	0.0314559	0.0159523	0.0129357	EGFLAM-005, EGFLAM-009, EGFLAM-008, EGFLAM-007, EGFLAM-010
chr7	157932314	157932971	658	*	6	2.16525e-05	0.0315888	-0.0422476	-0.0263211	NA
chr2	177502087	177502304	218	*	3	0.000137037	0.0317786	-0.0138405	-0.0120525	LINC01116-001, LINC01116-002, LINC01117-001
chr16	55364229	55364843	615	*	3	0.00048251	0.0319601	0.0185559	0.012672	RP11-26L20.4-001
chr9	125391390	125391618	229	*	2	0.00017779	0.0321091	-0.0198411	-0.0167485	OR1B1-001
chr1	248904167	248904369	203	*	2	0.000188825	0.0333921	-0.00952565	-0.00116346	LYPD8-001
chr1	173523899	173524381	483	*	3	4.12032e-05	0.0335879	-0.011488	-0.00471841	RP3-436N22.3-001
chr20	30582980	30583001	22	*	2	0.000935844	0.0346187	-0.0155713	-0.0150353	NA
chr19	15121199	15121531	333	*	8	7.61708e-12	0.0348615	0.0172856	0.00932811	CCDC105-001, SLC1A6-001, SLC1A6-007
chr20	62288918	62289024	107	*	4	4.02642e-05	0.035175	0.0103043	0.00819495	RTEL1-201, RTEL1-012, RTEL1-011, RTEL1-001, RTEL1-009, RTEL1-TNFRSF6B-001, RTEL1-007, RTEL1-TNFRSF6B-002, RTEL1-014
chr5	633983	633995	13	*	2	6.1439e-05	0.0360228	-0.0149599	-0.011246	NA
chr18	75884536	75884597	62	*	2	0.000757329	0.0365963	-0.0124822	-0.0102039	NA
chr9	19464552	19464676	125	*	3	0.000186086	0.0373026	0.0135052	0.00957797	RP11-363E7.3-002
chr5	33439794	33439820	27	*	2	0.00095828	0.0373279	-0.06286	-0.0595165	TARS-001, TARS-201, TARS-004, TARS-011, TARS-002, TARS-010, TARS-008, CTD-2203K17.1-001, TARS-005, TARS-003, TARS-006, TARS-009, TARS-007, TARS-202
chr16	88625101	88625292	192	*	2	0.000440187	0.0373821	0.0149747	0.0146592	NA
chr5	173415533	173415630	98	*	2	0.00111019	0.0374739	0.00802271	0.00788057	C5orf47-001
chr5	37249909	37250242	334	*	3	0.000294642	0.0377298	0.00947281	0.0084317	C5orf42-201, C5orf42-202
chr1	63539613	63540217	605	*	4	0.00030593	0.0378989	-0.0127392	-0.00826535	NA
chr7	4304779	4305728	950	*	6	0.000110224	0.0379385	0.0110106	0.00355264	NA
chr16	68876559	68876647	89	*	2	0.00116518	0.0380449	0.00733097	0.00612668	TANGO6-001, TANGO6-002, TANGO6-003
chr3	46599958	46600244	287	*	2	0.000383457	0.0383948	-0.0235328	-0.0217719	LUZPP1-201
chr16	88547533	88547743	211	*	3	0.000108195	0.0386301	-0.0142563	-0.0126793	NA
chr1	42336647	42336652	6	*	2	0.00107523	0.0394127	-0.0450582	-0.0356062	HIVEP3-006
chr13	114861780	114862793	1014	*	5	3.80713e-05	0.0395608	0.0213666	0.0128595	NA
chr3	186314464	186314716	253	*	4	0.000127138	0.0398719	-0.00970767	-0.00769444	DNAJB11-202
chr12	54402431	54403314	884	*	13	6.66329e-09	0.0400341	0.0176063	0.011765	HOXC8-001
chr20	56302457	56302462	6	*	2	0.00107523	0.0401063	0.00548809	0.00498448	NA
chr3	128722515	128722579	65	*	2	0.000209611	0.0406183	0.0133426	0.0125895	KIAA1257-005
chr9	139427106	139427171	66	*	2	0.000543551	0.040924	0.0141874	0.0101798	NA
chr12	94338110	94338138	29	*	2	0.00124024	0.041041	0.016504	0.013974	RP11-1060G2.1-001, RP11-1060G2.2-001
chr10	109023550	109023583	34	*	2	0.000189535	0.0418797	-0.0162914	-0.0124278	NA
chr1	1906947	1907395	449	*	3	5.27331e-05	0.0422266	0.015462	0.00981352	NA
chr13	28931547	28931794	248	*	2	0.00148087	0.0422329	0.0293386	0.0212858	NA
chr1	1536054	1536755	702	*	5	2.67758e-07	0.0425459	0.00949756	0.00684032	C1orf233-001
chr7	72972316	72972737	422	*	3	0.000218204	0.0426558	0.0131323	0.00810081	BCL7B-001, BCL7B-002, BCL7B-014, BCL7B-007, BCL7B-008, BCL7B-006, BCL7B-010, BCL7B-009, BCL7B-003, BCL7B-011
chr10	44880708	44881054	347	*	4	3.16422e-06	0.0427402	0.0173708	0.00968377	CXCL12-001, CXCL12-003, CXCL12-002, CXCL12-005, CXCL12-004, CXCL12-201, CXCL12-007, CXCL12-006
chr7	4216596	4216811	216	*	2	0.000590644	0.0428033	0.0323177	0.0313823	NA
chr10	119291766	119292130	365	*	3	6.25838e-05	0.0428111	0.0201272	0.0127595	NA
chr13	28527119	28527699	581	*	6	3.21617e-08	0.0429105	0.0136443	0.00872583	LINC00543-001
chr8	25897201	25899683	2483	*	14	3.73435e-05	0.0434525	0.0163776	0.00994482	EBF2-002
chr12	132334338	132334499	162	*	2	0.00117834	0.0435501	0.0119581	0.00254626	MMP17-011
chr4	130693331	130693411	81	*	2	0.00128573	0.0435879	-0.0275194	-0.0226251	RP11-519M16.1-001, RP11-422J15.1-002, RP11-519M16.1-002, RP11-422J15.1-001
chr1	214156825	214157306	482	*	4	6.30784e-05	0.0436951	-0.0123521	-0.0103581	PROX1-004
chr2	105273376	105273432	57	*	3	2.47896e-05	0.0440134	0.0190874	0.0112164	NA
chr1	207207342	207207668	327	*	2	1.69935e-06	0.0441063	0.0119338	0.00338422	C1orf116-001, C1orf116-003
chr20	43180850	43180861	12	*	2	0.00165828	0.0443478	0.0143292	0.0121131	NA
chr2	240895995	240896183	189	*	2	0.001597	0.0449233	0.0185862	0.0121046	NA
chr7	31851334	31851648	315	*	2	0.00107523	0.0455016	-0.00998974	-0.00852432	NA
chr16	73100426	73100510	85	*	2	0.000695818	0.0455323	0.0100406	0.00984645	NA
chr12	111655037	111655110	74	*	2	0.00101404	0.0457425	-0.00973861	-0.00966719	NA
chr17	70339099	70339343	245	*	4	0.000137888	0.0458862	0.0173686	0.0128418	RP11-1124B17.1-001
chr16	27829728	27829801	74	*	3	0.000113965	0.0464092	-0.0160074	-0.0130891	NA
chr19	11032057	11032172	116	*	2	0.000670711	0.0465004	0.0104447	0.00757529	CARM1-010, CARM1-007
chr1	205491518	205491541	24	*	2	0.00189845	0.0465247	-0.0112648	-0.0108117	CDK18-008, CDK18-018, CDK18-017
chr2	217215658	217215969	312	*	2	0.000772512	0.0466538	-0.0127323	-0.00290802	Y_RNA.573-201
chr16	11784014	11784060	47	*	3	0.000240199	0.0467671	-0.0164842	-0.0139112	TXNDC11-006, TXNDC11-011
chr9	97411488	97411490	3	*	2	0.00186568	0.0471252	-0.0100561	-0.00855291	NA
chr5	38445220	38446192	973	*	12	5.64457e-07	0.0483702	0.010315	0.00614058	EGFLAM-005, EGFLAM-009, EGFLAM-008, EGFLAM-007
chr5	74907211	74908170	960	*	5	0.000971067	0.0485063	0.0434144	0.0232434	ANKDD1B-001, ANKDD1B-002
chr19	12724738	12724912	175	*	2	0.00067731	0.0487291	0.0100354	0.00883823	NA
chr2	236300720	236300937	218	*	3	0.000407305	0.0489242	0.0238044	0.0160305	NA
chr10	44501250	44501329	80	*	3	0.000717877	0.0489744	0.0118796	0.010076	NA
chr6	99291343	99291587	245	*	3	5.17263e-05	0.0491606	0.0101192	0.00782057	NA
chr20	49378542	49378549	8	*	2	0.00182238	0.0496965	-0.0241251	-0.0195179	NA
chr21	34401634	34401798	165	*	2	0.00167726	0.0497015	0.0129633	0.0124887	NA
chr15	59950012	59950093	82	*	2	0.00226733	0.049969	0.0114204	0.0102316	GTF2A2-005, GTF2A2-001, GTF2A2-008, GTF2A2-003, GTF2A2-006, GTF2A2-004, GTF2A2-002, GTF2A2-007, GTF2A2-010, GTF2A2-009

[truncated: 6 more sheets: Table S10, Table S11, Tabl S12, Table S13, Table S14, Table S15]
